# Supplementary material for: Comparability of thyroid-stimulating hormone immunoassays using fresh frozen human sera and external quality assessment data
Source: PLoS One. 2021 Jun 15;16(6):e0253324. doi: 10.1371/journal.pone.0253324 (PMC8205121; doi:10.1371/journal.pone.0253324)
Supplement: S1 Data — (XLSX) [file pone.0253324.s006.xlsx]

## Sheet: table1
Table1: the original data for TSH measurements using 8 immunoassays
		ADVIA_CentaurXP					Immulite_2000					DXI_800					Autolumo_A2000plus					Maglumi_2000plus					Cobas_601					Architect_i2000sr					Liaison_XL
	Original Concentration	1	2	3	mean	cv	1	2	3	mean	cv	1	2	3	mean	cv	1	2	3	mean	cv	1	2	3	mean	cv	1	2	3	mean	cv	1	2	3	mean	cv	1	2	3	mean	cv
1	0.96	0.92	0.964	0.959	0.947667	2.54204	1.05	1	0.962	1.004	4.39603	1.037	1.066	1.039	1.04733	1.54647	1.18	1.2	1.19	1.19	0.840336	0.984	1.033	1.214	1.077	11.2487	1.15	1.15		1.15	0	0.7571	0.7799	0.7699	0.768967	1.48623	1.175	1.162	1.189	1.17533	1.14887
2	4.72	5.112	4.912	4.957	4.99367	2.10107	3.53	4.16	3.67	3.78667	8.7361	2.985	2.919	2.956	2.95333	1.12011	5.06	5.16	5.02	5.08	1.41951	3.64	3.743	3.655	3.67933	1.51236	5.14	5.41	5.32	5.29	2.59881	4.4341	4.3294	4.4739	4.41247	1.69156	4.084	4.783	6.433	5.1	23.6502
3	3.17	3.603	3.477	3.623	3.56767	2.21865	3.57	3.54	3.52	3.54333	0.710238	3.195	3.408	3.317	3.30667	3.23212	3.81	3.8	3.65	3.75333	2.38798	3.685	3.55	3.733	3.656	2.5953	4	4.21	4.7	4.30333	8.3473	1.8918	2.0811	2.0088	1.9939	4.79089	3.121	3.786	4.843	3.91667	22.172
4	7.94	8.596	8.622	8.279	8.499	2.24695	7.28	7.36	7.66	7.43333	2.69506	6.858	6.769	n.a.	6.8135	0.923644	8.31	8.4	8.13	8.28	1.66035	8.312	8.478	8.903	8.56433	3.55909	9.44	9.03	8.93	9.13333	2.95891	5.897	5.8638	6.1396	5.9668	2.52341	6.786	8.407	10.02	8.40433	19.2401
5	10.31	10.664	10.804	10.411	10.6263	1.87449	9.78	10.1	10.2	10.0267	2.1881	9.932	9.827	10.305	10.0213	2.50675	9.61	9.93	9.81	9.78333	1.65238	8.721	8.604	8.64	8.655	0.692374	11.88	12.51	11.73	12.04	3.43758	8.6027	8.7199	8.2963	8.53963	2.56134	10.39	11.32	12.58	11.43	9.61624
6	0.38	0.331	0.351	0.348	0.343333	3.14149	0.371	0.392	0.373	0.378667	3.0608	0.364	0.358	0.382	0.368	3.39402	0.42	0.41	0.4	0.41	2.43902	0.366	0.394	0.413	0.391	6.04685	0.425	0.453	0.492	0.456667	7.36865	0.2981	0.282	0.2931	0.291067	2.83109	0.3504	0.4513	0.5586	0.453433	22.9618
7	20.25	21.067	20.345	20.481	20.631	1.85964	19.7	19.7	18.3	19.2333	4.20255	17.2	19.107	18.014	18.107	5.28467	19.65	19.32	19.26	19.41	1.08192	20.5	22.49	22.88	21.9567	5.81369	17.56	20.65	21.49	19.9	10.3998	14.0061	14.1648	14.0664	14.0791	0.56899	22.76	22.58	22.26	22.5333	1.12387
8	0.79	0.753	0.766	0.755	0.758	0.923483	0.827	0.873	0.802	0.834	4.31821	0.836	0.846	0.932	0.871333	6.05695	1.06	1.07	1.07	1.06667	0.541266	0.573	0.608	0.616	0.599	3.8179	0.893	0.928	0.966	0.929	3.93006	0.6247	0.6077	0.6037	0.612033	1.82188	0.8231	0.807	0.8254	0.8185	1.22486
9	0.62	0.618	0.621	0.607	0.615333	1.19791	0.682	0.682	0.688	0.684	0.506448	0.739	0.669	0.63	0.679333	8.13	0.81	0.78	0.81	0.8	2.16506	0.73	0.802	0.725	0.752333	5.72687	0.607	0.698	0.721	0.675333	8.92677	0.5053	0.5062	0.5313	0.514267	2.86975	0.7905	0.7921	0.8249	0.8025	2.41937
10	0.27	0.259	0.266	0.253	0.259333	2.5089	0.346	0.358	0.327	0.343667	4.54835	0.359	0.375	0.365	0.366333	2.20643	0.38	0.38	0.39	0.383333	1.50613	0.31	0.309	0.359	0.326	8.76786	0.409	0.425	0.41	0.414667	2.16147	0.3421	0.34	0.3136	0.3319	4.78548	0.4557	0.4434	0.4636	0.454233	2.24104
11	1.72	1.714	1.712	1.765	1.73033	1.73602	1.9	1.78	1.83	1.83667	3.28188	1.578	1.57	1.598	1.582	0.911644	2.06	2.09	2.03	2.06	1.45631	1.912	1.926	1.981	1.93967	1.88041	1.98	1.99	2	1.99	0.502513	1.3268	1.3814	1.4215	1.37657	3.45313	2.114	2.136	2.136	2.12867	0.596698
12	2.1	2.143	2.188	2.133	2.15467	1.35972	2.31	2.25	2.24	2.26667	1.67027	1.804	1.779	1.725	1.76933	2.28207	2.48	2.49	2.45	2.47333	0.841644	2.143	2.184	2.455	2.26067	7.49963	2.69	2.66	2.74	2.69667	1.49868	1.6877	1.7192	1.6838	1.6969	1.14388	2.455	2.542	2.538	2.51167	1.95549
13	1.39	1.495	1.481	1.48	1.48533	0.564621	1.69	1.64	1.71	1.68	2.14616	1.604	1.642	1.58	1.60867	1.94337	1.89	1.85	1.88	1.87333	1.11121	1.404	1.537	1.712	1.551	9.9598	1.78	1.9	1.94	1.87333	4.44484	1.2086	1.191	1.215	1.20487	1.03148	1.861	1.82	1.794	1.825	1.85089
14	3.44	3.461	3.462	3.453	3.45867	0.142624	3.4	3.51	3.37	3.42667	2.1511	3.468	3.468	3.387	3.441	1.35906	3.39	3.44	3.38	3.40333	0.94453	3.451	3.784	3.828	3.68767	5.58989	3.69	4.05	4.38	4.04	8.54229	3.1592	3.1433	3.0629	3.1218	1.65368	3.95	3.94	3.98	3.95667	0.526116
15	4.46	4.528	4.651	4.602	4.59367	1.34799	4.78	4.67	4.46	4.63667	3.50647	4.689	4.68	4.558	4.64233	1.57622	4.67	4.77	4.82	4.75333	1.60679	4.786	4.788	4.553	4.709	2.86905	5.18	5.61	5.53	5.44	4.2039	3.3514	3.3541	3.3208	3.3421	0.553415	5.351	5.321	5.337	5.33633	0.2813
16	5.08	5.498	5.346	5.333	5.39233	1.70132	5.78	5.59	5.84	5.73667	2.27505	5.929	6.023	5.935	5.96233	0.882615	5.8	5.76	5.75	5.77	0.458536	5.35	5.728	5.488	5.522	3.46396	5.42	5.82	6.29	5.84333	7.45241	4.0815	4.035	4.1213	4.07927	1.05885	6.715	6.849	6.729	6.76433	1.0889
17	6.52	6.929	7	6.756	6.895	1.8202	7.26	7.01	7.42	7.23	2.85809	7.388	7.224	7.717	7.443	3.3731	7.3	7.47	7.48	7.41667	1.36395	7.548	7.257	7.743	7.516	3.25406	8.22	8.62	8.69	8.51	2.97972	4.9642	5.078	5.0905	5.04423	1.37964	9.109	9.145	9.145	9.133	0.227577
18	13.7	14.345	14.158	14.815	14.4393	2.34433	15.4	14	14.5	14.6333	4.84825	14.429	14.23	13.727	14.1287	2.56078	13.46	13.93	13.74	13.71	1.72452	15.87	15.12	15.38	15.4567	2.46387	14.47	16.02	17.46	15.9833	9.3556	10.612	10.8444	10.6615	10.706	1.14343	16.97	16.93	17.2	17.0333	0.855479
19	20.75	23.712	22.694	23.081	23.1623	2.21847	22	21.7	20.9	21.5333	2.64067	24.143	23.233	23.42	23.5987	2.03651	12.57	12.66	12.55	12.5933	0.465283	24.49	23.57	25.58	24.5467	4.09912	24.82	26.33	27.94	26.3633	5.91832	17.5739	17.3906	17.0932	17.3526	1.39804	26.67	26.21	26	26.2933	1.30332
20	55.64	64.811	66.854	65.951	65.872	1.55421	51.8	50.1	50.7	50.8667	1.69496	59.033	60.799	59.458	59.7633	1.54232	57.49	58.48	58.45	58.14	0.968552	52.22	51.76	50.86	51.6133	1.34028	63.89	74.46	72.63	70.3267	8.03239	51.6757	51.1428	53.033	51.9505	1.87602	74.37	74.45	73.45	74.09	0.750031
21	0.09	0.079	0.083	0.081	0.081	2.46914	0.094	0.081	0.086	0.087	7.53729	0.113	0.118	0.108	0.113	4.42478	0.06	0.07	0.07	0.0666667	8.66025	0.077	0.075	0.085	0.079	6.6981	0.079	0.092	0.092	0.0876667	8.56147	0.0782	0.0794	0.0795	0.0790333	0.915333	0.1124	0.1038	0.1062	0.107467	4.12939
22	43.6	45.772	47.357	46.321	46.4833	1.73153	42.7	45.1	38.6	42.1333	7.80105	49.494	45.807	44.373	46.558	5.67423	43.58	43.75	43.1	43.4767	0.775348	45.81	46.2	45.69	45.9	0.580928	52.31	55.16	54.77	54.08	2.85728	30.9254	29.9982	30.262	30.3952	1.57175	47.56	46.81	45.46	46.61	2.28318
23	0.45	0.445	0.449	0.445	0.446333	0.517416	0.455	0.463	0.449	0.455667	1.54143	0.409	0.433	0.439	0.427	3.71768	0.59	0.61	0.59	0.596667	1.93525	0.482	0.51	0.527	0.506333	4.48775	0.508	0.521	0.531	0.52	2.2178	0.3736	0.3729	0.3889	0.378467	2.3892	0.5852	0.5808	0.5719	0.5793	1.16963
24	29.53	31.985	30.763	30.87	31.206	2.16866	31.1	30.5	28.3	29.9667	4.91954	30.74	30.983	34.604	32.109	6.74	18.16	18.13	18.13	18.14	0.0954824	30.66	30.74	32.78	31.3933	3.82742	30.54	36.07	36.15	34.2533	9.38913	20.6843	20.3421	20.4589	20.4951	0.848732	31.78	31.68	31.8	31.7533	0.20247
25	84.03	89.373	86.775	86.821	87.6563	1.69623	>75	n.a.	n.a.			73.265	79.983	n.a.	76.624	6.19955	87.54	88.33	86.37	87.4133	1.12811	68.2	75.09	74.38	72.5567	5.22302	80.17	80.84	81.65	80.8867	0.916224	53.2881	51.8274	n.a.	52.5577	1.96521	98.97	97.84	n.a.	98.405	0.811982
26	2.7	2.824	2.855	2.956	2.87833	2.39806	3.07	2.98	3.04	3.03	1.5124	3.266	3.188	3.195	3.21633	1.34174	2.79	2.84	2.75	2.79333	1.61429	3.086	3.097	3.218	3.13367	2.33725	3.2	3.29	3.46	3.31667	3.98097	2.6791	2.6556	2.6707	2.66847	0.446253	3.34	3.477	3.343	3.38667	2.31039
27	61.36	59.636	58.339	57.449	58.4747	1.8808	46.5	46.9	50.9	48.1	5.05843	54.132	53.268	54.371	53.9237	1.07608	53.31	52.77	53.7	53.26	0.876853	51.32	52.77	53.45	52.5133	2.07176	56.25	61.2	60.11	59.1867	4.39452	37.7384	39.5881	39.5408	38.9558	2.70701	63.35	62.74	63.1	63.0633	0.486255
28	8.81	9.726	9.598	9.402	9.57533	1.70422	9.6	10.2	10.7	10.1667	5.41728	9.176	9.205	8.922	9.101	1.71075	9.13	9	8.79	8.97333	1.9119	8.857	9.85	9.26	9.32233	5.35731	9.54	10.29	10.2	10.01	4.09103	7.9122	8.0274	7.8204	7.92	1.3096	10.26	10.1	10.17	10.1767	0.788157
29	36.9	38.927	37.938	38.462	38.4423	1.28711	33.9	33.2	31.9	33	3.07542	36.612	37.351	34.677	36.2133	3.81312	35.84	35.58	35.05	35.49	1.13445	40.87	40.99	41.54	41.1333	0.868537	37.79	37.76	39	38.1833	1.85268	31.5441	31.2924	31.5014	31.446	0.428339	44.89	44.9	44.94	44.91	0.0589123
Number	29				29					28					29					29					29					29					29					29
Max	84.03				87.6563	3.14149				50.8667	8.7361				76.624	8.13				87.4133	8.66025				72.5567	11.2487				80.8867	10.3998				52.5577	4.79089				98.405	23.6502
Min	0.09				0.081	0.142624				0.087	0.506448				0.113	0.882615				0.0666667	0.0954824				0.079	0.580928				0.0876667	0				0.0790333	0.428339				0.107467	0.0589123
Mean	14.8855				15.7127	1.76749				11.7162	3.54634				14.7158	3.01955				14.2262	1.5437				14.6551	4.2639				16.4787	4.87314				11.1131	1.83461				17.3501	4.39567
Median	4.72				4.99367	1.8202				4.21167	3.06811				4.64233	2.28207				5.08	1.36395				4.709	3.8179				5.44	4.09103				4.07927	1.57175				5.33633	1.16963

## Sheet: table2
Table2: the original median data for TSH measurements of 8 immunoassays from NCCL EQA
lot	ADVIA_CentaurXP	Immulite_2000	DXI_800	Autolumo_A2000plus	Maglumi_2000plus	Cobas_601	Architect_i2000sr	Liaison_XL
201611	1.14	1.12	1.03	1.43	1.685	1.21	1.06	1.37
201612	43.44	37.01	39.19	35.55	54.655	39.14	35.12	47.1
201613	36.595	32.75	33.53	30.29	46.9	33.4	29.74	39.98
201614	7.215	7.16	6.65	7.63	9.22	6.96	6.22	8.67
201615	5.21	5.22	4.83	5.99	6.89	5.11	4.54	6.23
201621	30.93	27.95	27.42	27.39	36.21	28.03	25.44	36.63
201622	0.705	0.66	0.64	0.86	0.915	0.74	0.66	0.97
201623	3.325	3.2	3.1	3.64	4.005	3.33	2.96	4.05
201624	38.885	34.13	33.99	34.95	43.055	35.09	31.89	44.97
201625	0.985	0.93	0.88	1.17	1.195	1.02	0.9	1.19
201711	0.675	0.68	0.59	0.89	0.85	0.72	0.63	0.93
201712	30.295	27.95	26.61	24.89	35.14	27.22	24.54	35.51
201713	35.42	32.59	30.93	29.46	42.26	31.4	28.36	40.86
201714	0.88	0.87	0.77	1	1.04	0.92	0.82	1.16
201715	3.185	3.2	2.95	3.26	3.64	3.23	2.84	3.91
201721	37.665	31.5	32.55	31.12	43.37	33.43	29.81	43
201722	1.06	1.05	0.92	1.26	1.33	1.11	0.99	1.35
201723	41.88	36.4	36.09	35.56	49.63	36.65	33.02	47.88
201724	6.75	6.49	5.99	6.64	8.21	6.39	5.77	8.39
201725	4.99	4.72	4.45	5.08	5.75	4.81	4.29	6.12
201811	14.63	15.1	13.81	12.81	15.82	12.17	13.52	18.205
201812	55.67	53.03	51.29	52.23	59.78	42.86	50.39	67.185
201813	28.205	28.7	26.08	23.87	30.79	22.63	25.43	34.03
201814	0.67	0.72	0.64	0.85	1.02	0.64	0.7	0.955
201815	42.2	41.5	38.81	38.15	45.44	33.37	37.98	49.81
201821	39.25	36.8	35.29	28.08	40.84	30.9	33.9	45.295
201822	0.61	0.67	0.58	0.66	0.88	0.58	0.63	0.855
201823	26.445	25.6	23.97	18.74	28.1	21.08	22.86	30.825
201824	51.62	47.08	45.63	38.66	55.01	39.72	44.37	60.295
201825	13.55	13.5	12.31	10.25	14.36	11.22	12.07	15.905
201911	23.485	22.6	20.97	17.87	24.74	21.15	19.4	27.68
201912	47.215	43.5	41.48	37.14	50.22	41.57	37.06	54.63
201913	12.11	11.8	10.86	8.57	12.73	11.27	10.3	14.165
201914	0.61	0.61	0.57	0.47	0.82	0.67	0.59	0.825
201915	35.81	34.4	31.42	28	36.97	31.63	28.44	41.03
Number	35	35	35	35	35	35	35	35
Max	55.67	53.03	51.29	52.23	59.78	42.86	50.39	67.185
Min	0.61	0.61	0.57	0.47	0.82	0.58	0.59	0.825
Mean	20.666	19.1769	18.4806	17.2689	23.242	17.7534	17.3497	24.056
Median	14.63	15.1	13.81	12.81	15.82	12.17	13.52	18.205

## Sheet: table3
Table3: the original median data for TSH measurements of 8 immunoassays from commutable EQA
lot	ADVIA_CentaurXP	Immulite_2000	DXI_800	Autolumo_A2000plus	Maglumi_2000plus	Cobas_601	Architect_i2000sr	Liaison_XL
201711	13.42	14.65	13.75	n.a.	15.88	14.61	9.38	n.a.
201712	11.2	12.8	11.35	n.a.	13.13	12.21	7.83	n.a.
201713	7.6	8.26	7.74	n.a.	8.44	8.21	5.36	n.a.
201714	2.42	3.02	2.52	n.a.	2.88	2.74	1.8	n.a.
201715	2.52	3.05	2.59	n.a.	3.01	2.78	1.87	n.a.
201721	16.8	n.a.	17.58	n.a.	n.a.	18.35	12.25	n.a.
201722	2.67	n.a.	2.78	n.a.	n.a.	2.99	2.05	n.a.
201723	2.42	n.a.	2.53	n.a.	n.a.	2.62	1.86	n.a.
201724	2.39	n.a.	2.54	n.a.	n.a.	2.64	1.84	n.a.
201725	2.41	n.a.	2.46	n.a.	n.a.	2.67	1.83	n.a.
201811	2.38	2.74	2.52	3.275	2.48	2.8	1.91	2.87
201812	3.08	3.42	3.32	3.585	3.29	3.57	2.445	3.62
201813	2.95	3.26	3.15	3.395	3.16	3.38	2.355	3.5
201814	15.23	15.45	15.62	16.18	15.55	16.9	11.28	17.01
201815	6.15	6.66	6.28	7.025	6.7	7.04	4.985	7.08
201821	5.94	n.a.	6.18	6.6	6.31	6.84	4.43	n.a.
201822	5.51	n.a.	5.78	6.27	5.88	6.25	4.155	n.a.
201823	3.47	n.a.	3.58	3.95	3.7	4.02	2.685	n.a.
201824	2.98	n.a.	3.04	3.29	3.17	3.42	2.255	n.a.
201825	3.81	n.a.	4.06	4.28	4	4.3	2.91	n.a.
201911	2.51	2.675	2.52	2.86	2.525	2.86	1.915	2.85
201912	9.08	8.985	9.03	8.86	10.125	9.87	6.565	10.09
201913	2.3	2.56	2.33	2.735	2.455	2.62	1.755	2.65
201914	2.53	3.05	2.59	2.855	2.61	2.89	1.93	2.84
201915	1.32	1.34	1.31	1.645	1.46	1.51	1.035	1.53
Number	25	15	25	15	20	25	25	10
Max	16.8	15.45	17.58	16.18	15.88	18.35	12.25	17.01
Min	1.32	1.34	1.31	1.645	1.46	1.51	1.035	1.53
Mean	5.3236	3.6768	5.486	3.0722	4.6702	5.9236	3.9472	2.1616
Median	2.98	3.26	3.15	3.585	3.495	3.42	2.355	3.185
